# Supplementary material for: Comparison of self-measured diurnal intraocular pressure profiles using rebound tonometry between primary angle closure glaucoma and primary open angle glaucoma patients
Source: PLoS One. 2017 Mar 23;12(3):e0173905. doi: 10.1371/journal.pone.0173905 (PMC5363915; doi:10.1371/journal.pone.0173905)
Supplement: S1 File — (XLSX) [file pone.0173905.s001.xlsx]

## Sheet: POAG N22
		800	1200	1600	2000	2400	max	min	range			mean	SD	800-1200	1200-1600	1600-2000	200-2400		[800-1200]	[1200-1600]	[1600-2000]	[200-2400]
E004	2	34.875	27	29.1	28	23.0714	34.875	23.0714	11.8036			28.4093	4.26992	7.875	-2.1	1.1	4.92857		7.875	2.1	1.1	4.92857
P004	2	20.7857	20	13	7.33333		20.7857	7.33333	13.4524			15.2798	6.34926	0.785714	7	5.66667	7.33333		0.785714	7	5.66667	7.33333
P010	2	11.2143	10.2857	10.8571	8.35714	9.28571	11.2143	8.35714	2.85714	mean range	SD_group	10	1.1726	0.928571	-0.571429	2.5	-0.928571		0.928571	0.571429	2.5	0.928571
P013	2	9.42857	10.5625	10.75	9.57143	11.1429	11.1429	9.42857	1.71429			10.2911	0.753595	-1.13393	-0.1875	1.17857	-1.57143		1.13393	0.1875	1.17857	1.57143
P020	2	15.0714	14.2143	13.5625	15.4286	11.7857	15.4286	11.7857	3.64286			14.0125	1.44295	0.857143	0.651786	-1.86607	3.64286		0.857143	0.651786	1.86607	3.64286
E023	2	19.0714	17.2	18.4	19.75	14.4286	19.75	14.4286	5.32143			17.77	2.09171	1.87143	-1.2	-1.35	5.32143		1.87143	1.2	1.35	5.32143
E030	2	11.1429	10.6429	11.75	12.5625	9.6875	12.5625	9.6875	2.875			11.1571	1.08985	0.5	-1.10714	-0.8125	2.875		0.5	1.10714	0.8125	2.875
E032	2	21.3571	19.3571	18.6429	16.5	16.4	21.3571	16.4	4.95714			18.4514	2.08066	2	0.714286	2.14286	0.1		2	0.714286	2.14286	0.1
E036	2	15.1875	16.0556	15.1667	13.1667	12.7857	16.0556	12.7857	3.26984			14.4724	1.41859	-0.868056	0.888889	2	0.380952		0.868056	0.888889	2	0.380952
E038	2	15.6429	13.75	12.5714	11.25	10.8125	15.6429	10.8125	4.83036			12.8054	1.96145	1.89286	1.17857	1.32143	0.4375		1.89286	1.17857	1.32143	0.4375
E040	2	11.7143	12	7.28571	9.14286	8.92857	12	7.28571	4.71429			9.81429	2.00102	-0.285714	4.71429	-1.85714	0.214286		0.285714	4.71429	1.85714	0.214286
E044	2	24	16.8571	15.6667	18.4167	17.4286	24	15.6667	8.33333			18.4738	3.24531	7.14286	1.19048	-2.75	0.988095		7.14286	1.19048	2.75	0.988095
E047	2	11.5	13.2857	9.9	12.1	8.8	13.2857	8.8	4.48571			11.1171	1.77946	-1.78571	3.38571	-2.2	3.3		1.78571	3.38571	2.2	3.3
P021	2	17.2857	13.0833	12	13	12.7857	17.2857	12	5.28571			13.631	2.08744	4.20238	1.08333	-1	0.214286		4.20238	1.08333	1	0.214286
P024	2	10.8571	10.375	9.42857	9	5.92857	10.8571	5.92857	4.92857			9.11786	1.92922	0.482143	0.946429	0.428571	3.07143		0.482143	0.946429	0.428571	3.07143
P026	2	14.5714	14.9375	14.625	16	12.2143	16	12.2143	3.78571			14.4696	1.38582	-0.366071	0.3125	-1.375	3.78571		0.366071	0.3125	1.375	3.78571
P014	2	12.4375	9.58333	9.8125	10	9.6875	12.4375	9.58333	2.85417			10.3042	1.20263	2.85417	-0.229167	-0.1875	0.3125		2.85417	0.229167	0.1875	0.3125
E026	2	14	11	14	9.5	9.5	14	9.5	4.5			11.6	2.27486	3	-3	4.5	0		3	3	4.5	0
E033	2	16.25	14	13	14.5	13.0714	16.25	13	3.25			14.1643	1.32663	2.25	1	-1.5	1.42857		2.25	1	1.5	1.42857
E034	2	12.9375	10.25	9.71429	10.375	9.78571	12.9375	9.71429	3.22321			10.6125	1.33077	2.6875	0.535714	-0.660714	0.589286		2.6875	0.535714	0.660714	0.589286
E039	2	13.1667	13.5	16.3333	16.3	11.6667	16.3333	11.6667	4.66667			14.1933	2.0577	-0.333333	-2.83333	0.0333333	4.63333		0.333333	2.83333	0.0333333	4.63333
E041	2	15.3571	15.75	15.8125	14.3125	14.2143	15.8125	14.2143	1.59821			15.0893	0.774653	-0.392857	-0.0625	1.5	0.0982143		0.392857	0.0625	1.5	0.0982143
mean IOP		15.8116	14.2586	13.6991	13.3894	12.0672	15.8116	12.0672	3.74435	4.83407	2.90954			1.55291	0.559587	0.309659	1.8707		2.02252	1.58605	1.72411	2.09797
SD		5.67023	4.12368	4.53883	4.71628	3.69184	5.67023	3.69184	1.97839					2.45497	2.27099	2.17455	2.33297		2.06589	1.68823	1.30959	2.12081
Median		14.8214	13.625	13	12.7812	11.6667	14.8214	11.6667	3.15476			13.8217	1.85434
Q1		11.8951	10.7321	10.7768	9.67857	9.6875	11.8951	9.67857	2.21652			10.7387	1.32767
Q3		17.0268	15.9792	15.5417	15.8571	13.0714	17.0268	13.0714	3.95536			14.9351	2.08575
Q3-1		5.1317	5.24702	4.76488	6.17857	3.38393	6.17857	3.38393	2.79464

## Sheet: PACG N31
		800	1200	1600	2000	2400	max	min	range	Mean range	SD_group	diurnal IOP mean	diurnal IOP SD	800-1200	1200-1600	1600-2000	200-2400		[800-1200]	[1200-1600]	[1600-2000]	[200-2400]
E001	1	17.0714	15.7143	15.6429	13.9286	13	17.0714	13	4.07143	3.87295	2.66333	15.0714	1.60754	1.35714	0.0714286	1.71429	0.928571		1.35714	0.0714286	1.71429	0.928571
E002	1	31.3333	31.625	26.25	24.75	19.3333	31.625	19.3333	12.2917			26.6583	5.09871	-0.291667	5.375	1.5	5.41667		0.291667	5.375	1.5	5.41667
E005	1	18.4375	17.0625	18.5556	19	14.375	19	14.375	4.625			17.4861	1.88409	1.375	-1.49306	-0.444444	4.625		1.375	1.49306	0.444444	4.625
E006	1	9.875	11.4375	11.5714	11	10.0625	11.5714	9.875	1.69643			10.7893	0.781099	-1.5625	-0.133929	0.571429	0.9375		1.5625	0.133929	0.571429	0.9375
E007	1	11.5625	10.9167	11.9167	11.6	10.5	11.9167	10.5	1.41667			11.2992	0.575788	0.645833	-1	0.316667	1.1		0.645833	1	0.316667	1.1
E009	1	17	16.2857	14	14.5	14.625	17	14	3			15.2821	1.28896	0.714286	2.28571	-0.5	-0.125		0.714286	2.28571	0.5	0.125
E010	1	18.5	14.1	14	15.4286	15.6	18.5	14	4.5			15.5257	1.81809	4.4	0.1	-1.42857	-0.171429		4.4	0.1	1.42857	0.171429
E011	1	17.125	15.6111	14.6875	15.5625	16.375	17.125	14.6875	2.4375			15.8722	0.920586	1.51389	0.923611	-0.875	-0.8125		1.51389	0.923611	0.875	0.8125
E012	1	20.2143	16.2143	16.7778	14.8571	13.3333	20.2143	13.3333	6.88095			16.2794	2.5709	4	-0.563492	1.92063	1.52381		4	0.563492	1.92063	1.52381
E013	1	16.4375	17.4375	16.375	16.1429	13.4375	17.4375	13.4375	4			15.9661	1.49829	-1	1.0625	0.232143	2.70536		1	1.0625	0.232143	2.70536
E014	1	9.85714	10.1875	10	9.58333		10.1875	9.58333	0.604167			9.90699	0.254673	-0.330357	0.1875	0.416667	9.58333		0.330357	0.1875	0.416667	9.58333
E016	1	20.375	15.75	16.3125	16.0714	13.8125	20.375	13.8125	6.5625			16.4643	2.39861	4.625	-0.5625	0.241071	2.25893		4.625	0.5625	0.241071	2.25893
E017	1	11.3571	10.9375	11.8125	9.5	10.0625	11.8125	9.5	2.3125			10.7339	0.944266	0.419643	-0.875	2.3125	-0.5625		0.419643	0.875	2.3125	0.5625
E018	1	12.5625	13.3333	11.9375	11.2143	10.625	13.3333	10.625	2.70833			11.9345	1.07059	-0.770833	1.39583	0.723214	0.589286		0.770833	1.39583	0.723214	0.589286
E019	1	19.125	18.8333	18.4375	18.75	17.125	19.125	17.125	2			18.4542	0.782346	0.291667	0.395833	-0.3125	1.625		0.291667	0.395833	0.3125	1.625
P008	1	15.0625	14.0556	15.3889	14.6875	13.1429	15.3889	13.1429	2.24603			14.4675	0.891033	1.00694	-1.33333	0.701389	1.54464		1.00694	1.33333	0.701389	1.54464
P009	1	7.4375	7.75	7.625	7	5.8	7.75	5.8	1.95			7.1225	0.79207	-0.3125	0.125	0.625	1.2		0.3125	0.125	0.625	1.2
P011	1	12.125	10.7143	11.9375	8.21429	10.5714	12.125	8.21429	3.91071			10.7125	1.56179	1.41071	-1.22321	3.72321	-2.35714		1.41071	1.22321	3.72321	2.35714
P018	1	14.0714	14.4167	14.1111	12.8333	11.6429	14.4167	11.6429	2.77381			13.4151	1.16164	-0.345238	0.305556	1.27778	1.19048		0.345238	0.305556	1.27778	1.19048
P006	1	20.125	19	20.0625	20.9286	17.4286	20.9286	17.4286	3.5			19.5089	1.34984	1.125	-1.0625	-0.866071	3.5		1.125	1.0625	0.866071	3.5
E020	1	12.5	13.75	14.75	11.8571		14.75	11.8571	2.89286			13.2143	1.29067	-1.25	-1	2.89286	11.8571		1.25	1	2.89286	11.8571
E022	1	12.5	12	13	14.1	14.5	14.5	12	2.5			13.22	1.05688	0.5	-1	-1.1	-0.4		0.5	1	1.1	0.4
E024	1	18	14.625	15.8	15.5	19.3333	19.3333	14.625	4.70833			16.6517	1.94733	3.375	-1.175	0.3	-3.83333		3.375	1.175	0.3	3.83333
E025	1	15.8125	13.4444	13.7778	12.25	12.9167	15.8125	12.25	3.5625			13.6403	1.34465	2.36806	-0.333333	1.52778	-0.666667		2.36806	0.333333	1.52778	0.666667
E027	1	26	14.75	13.6	15.5	14.6667	26	13.6	12.4			16.9033	5.13006	11.25	1.15	-1.9	0.833333		11.25	1.15	1.9	0.833333
E028	1	15.9	13.2	13.125	10.5	10.5	15.9	10.5	5.4			12.645	2.25474	2.7	0.075	2.625	0		2.7	0.075	2.625	0
E035	1	14.875	15.2222	15	13.3125	16.4375	16.4375	13.3125	3.125			14.9694	1.11517	-0.347222	0.222222	1.6875	-3.125		0.347222	0.222222	1.6875	3.125
E037	1	17.75	16.4444	13.75	15.1667	16.1667	17.75	13.75	4			15.8556	1.49503	1.30556	2.69444	-1.41667	-1		1.30556	2.69444	1.41667	1
E042	1	16.6429	19.125	20	16.2857	19.2857	20	16.2857	3.71429			18.2679	1.68379	-2.48214	-0.875	3.71429	-3		2.48214	0.875	3.71429	3
E043	1	12.9286	13.8333	12.6667	14.9375	14.9375	14.9375	12.6667	2.27083			13.8607	1.07405	-0.904762	1.16667	-2.27083	0		0.904762	1.16667	2.27083	0
P027	1	17.25	18.625	16.7857	18	16.625	18.625	16.625	2			17.4571	0.843322	-1.375	1.83929	-1.21429	1.375		1.375	1.83929	1.21429	1.375
mean IOP		16.123	15.0452	14.8276	14.2891	14.0076	16.123	14.0076	2.11539					1.07779	0.217588	0.53855	1.18518		1.78568	1.03245	1.33393	2.22089
SD		4.75972	4.14989	3.4756	3.73198	3.21454	4.75972	3.21454	1.54517					2.58217	1.45582	1.57833	3.27629		2.13846	1.03288	0.975786	2.66247
mean IOP without E002		15.616	14.4926	14.4469	13.9404	13.8174	15.616	13.8174	1.79858
SD without E002		3.89776	2.7736	2.783	3.39926	3.01181	3.89776	2.7736	1.12415
Median		16.4375	14.625	14.1111	14.6875	14.375	16.4375	14.1111	2.32639			15.0714	1.29067
Q1		12.5312	13.2667	12.8333	11.7286	11.6429	13.2667	11.6429	1.62381			12.9296	0.932426
Q3		18.2188	16.3651	16.3438	15.817	16.375	18.2188	15.817	2.40179			16.558	1.75094
Q3-1		5.6875	3.09841	3.51042	4.08839	4.73214	5.6875	3.09841	2.58909
%of MAX
%of MIN

## Sheet: PACG & POAG
PACG	800	1200	1600	2000	2400	max	min	range
mean IOP	16.123	15.0452	14.8276	14.2891	14.0076	16.123	14.0076	2.11539
SD	4.75972	4.14989	3.4756	3.73198	3.21454	4.75972	3.21454	1.54517
mean IOP without E002	15.616	14.4926	14.4469	13.9404	13.8174	15.616	13.8174	1.79858
SD without E002	3.89776	2.7736	2.783	3.39926	3.01181	3.89776	2.7736	1.12415
Median	16.4375	14.625	14.1111	14.6875	14.375	16.4375	14.1111	2.32639
Percentile	12.5312	13.2667	12.8333	11.7286	11.6429	13.2667	11.6429	1.62381
Q3	18.2188	16.3651	16.3438	15.817	16.375	18.2188	15.817	2.40179
Q3-1	5.6875	3.09841	3.51042	4.08839	4.73214	5.6875	3.09841	2.58909
POAG
mean IOP	15.8116	14.2586	13.6991	13.3894	12.0672	15.8116	12.0672	3.74435
SD	5.67023	4.12368	4.53883	4.71628	3.69184	5.67023	3.69184	1.97839
Median	14.8214	13.625	13	12.7812	11.6667	14.8214	11.6667	3.15476
Percentile	11.8951	10.7321	10.7768	9.67857	9.6875	11.8951	9.67857	2.21652
Q3	17.0268	15.9792	15.5417	15.8571	13.0714	17.0268	13.0714	3.95536
Q3-1	5.1317	5.24702	4.76488	6.17857	3.38393	6.17857	3.38393	2.79464

## Sheet: percentage
Peak		800	1200	1600	2000	2400			Trough		800	1200	1600	2000	2400
PACG	mean	0.402476	0.187984	0.193095	0.11927	0.0971746			PACG	mean	0.140905	0.151905	0.184683	0.213175	0.309333
	SD	0.330062	0.241363	0.182125	0.140152	0.134415				SD	0.237451	0.165022	0.234321	0.191806	0.258437
POAG	mean	0.512615	0.203133	0.105597	0.116207	0.0624478			POAG	mean	0.10685	0.163409	0.127193	0.163993	0.438555
	SD	0.32933	0.191483	0.133398	0.206708	0.115738				SD	0.198408	0.18949	0.183073	0.182797	0.32895
PACG peak
	8	12	16	20	24						8	12	16	20	24
Percentile	0.5	0.190476	0.333333	0.214286	0.166667					Percentile	0.142857	0.25	0.285714	0.333333	0.444444
Median	0.3	0.142857	0.214286	0.047619	0					Median	0.0416667	0.111111	0.125	0.142857	0.333333
q1	0.166667	0	0	0	0					q1	0	0	0	0.0555556	0
POAG peak										POAG
	8	12	16	20	24						8	12	16	20	24
Percentile	0.708333	0.302778	0.211111	0.113095	0.0694444					Percentile	0.0916667	0.232143	0.196429	0.291667	0.666667
Median	0.571429	0.166667	0	0	0					Median	0	0.142857	0.047619	0.1	0.392857
q1	0.232143	0	0	0	0					q1	0	0	0	0	0.178571
